# Supplementary material for: Epidemiology of Undifferentiated Carcinomas
Source: Cancers (Basel). 2022 Nov 25;14(23):5819. doi: 10.3390/cancers14235819 (PMC9740284; doi:10.3390/cancers14235819)
Supplement: Supplementary file 1 [file cancers-14-05819-s001.zip]

Archive with 1 entries (1 files):
- cancers-2031179-supplementary.pdf
